# Supplementary material for: Cellular Metabolic Profiling of CrFK Cells Infected with Feline Infectious Peritonitis Virus Using Phenotype Microarrays
Source: Pathogens. 2020 May 25;9(5):412. doi: 10.3390/pathogens9050412 (PMC7281222; doi:10.3390/pathogens9050412)
Supplement: Supplementary file 1 [file pathogens-09-00412-s001.zip]

Archive with 4 entries (4 files):
- Figure S1.tif
- Figure S2.tif
- Figure S3.png
- Figure S4.tif
